# Supplementary material for: The Combination of Abscisic Acid (ABA) and Water Stress Regulates the Epicuticular Wax Metabolism and Cuticle Properties of Detached Citrus Fruit
Source: Int J Mol Sci. 2021 Sep 23;22(19):10242. doi: 10.3390/ijms221910242 (PMC8549707; doi:10.3390/ijms221910242)
Supplement: Supplementary file 1 [file ijms-22-10242-s001.zip]

Archive with 1 entries (1 files):
- ijms-1332114-supplementary.pdf
